# Supplementary material for: The Effectiveness of Liquid-Phase Microextraction of Beta-Blockers from Aqueous Matrices for Their Analysis by Chromatographic Techniques
Source: Molecules. 2025 Feb 22;30(5):1016. doi: 10.3390/molecules30051016 (PMC11901778; doi:10.3390/molecules30051016)
Supplement: Supplementary file 1 [file molecules-30-01016-s001.zip]

Archive with 1 entries (1 files):
- molecules-3471098-supplementary.pdf
